# Supplementary material for: Effects of Anti-Parkinsonian Drugs on Verbal Fluency in Patients with Parkinson’s Disease: A Network Meta-Analysis
Source: Brain Sci. 2022 Nov 4;12(11):1496. doi: 10.3390/brainsci12111496 (PMC9688928; doi:10.3390/brainsci12111496)
Supplement: Supplementary file 1 [file brainsci-12-01496-s001.zip]

Archive with 2 entries (2 files):
- 22-11-3 Supplementary Table.pdf
- Supplementary Table S1.pdf
